# Supplementary material for: Defining the Age of Young Ischemic Stroke Using Data-Driven Approaches
Source: J Clin Med. 2023 Mar 30;12(7):2600. doi: 10.3390/jcm12072600 (PMC10095415; doi:10.3390/jcm12072600)
Supplement: Supplementary file 1 [file jcm-12-02600-s001.zip]

Archive with 1 entries (1 files):
- jcm-2267660-supplementary.pdf
